# Supplementary material for: Human Breast Milk Extracellular Vesicles Mitigate Endothelial Dysfunction
Source: Nutrients. 2025 Sep 13;17(18):2953. doi: 10.3390/nu17182953 (PMC12472446; doi:10.3390/nu17182953)
Supplement: Supplementary file 1 [file nutrients-17-02953-s001.zip]

Archive with 1 entries (1 files):
- nutrients-3831872-supplementary.pdf
